# Supplementary material for: Biological Convergence of Cancer Signatures
Source: PLoS One. 2009 Feb 20;4(2):e4544. doi: 10.1371/journal.pone.0004544 (PMC2642727; doi:10.1371/journal.pone.0004544)
Supplement: Table S2 — (0.03 MB XLS) [file pone.0004544.s003.xls]

## Sheet: E2F-ER analyses
E2F TRANSFAC motif		E2F1-AP2 chromatin immunoprecipitation		ER chromatin immunoprecipitation		ER-mediated transcriptional change
GeneID	Gene name	GeneID	Gene name	GeneID	Gene name	GeneID	Gene name
794	CALB2	794	CALB2	5728	PTEN	1001	CDH3
1131	CHRM3	1001	CDH3	29842	TFCP2L1	54149	C21orf91
1824	DSC2	3696	ITGB8	57489	ODF2L	81611	ANP32E
3696	ITGB8	7368	UGT8	80176	SPSB1	149466	C1orf210
5728	PTEN	29842	TFCP2L1
7368	UGT8	54149	C21orf91
25894	PLEKHG4	55520	ELAC1
29842	TFCP2L1	55612	C20orf42
55520	ELAC1	80176	SPSB1
55612	FERMT
57489	ODF2L
80176	SPSB1
84072	HORMAD1
140578	CHODL
152559	PAQR3

## Sheet: Transcriptomic correlations
Transcriptomic correlations
Signature	Mean PCC observed	Empirical P value
70-gene	0.19	<0.0001
Wound response	0.17	<0.0001
Wound response (-cc)	0.17	<0.0001
21-gene	0.185	0.007
Instrinsic subtype	0.18	<0.0001
Invasiveness	0.16	0.003
b-catenin oncogene	0.17	0.017
Src oncogene	0.18	<0.0001
Colorectal cancer-D	0.18	0.016

## Sheet: Interactome network paths
Shortest path analysis
Signature	Mean	MW P value
21-gene	3.60606	1.34349e-22
70-gene	4.15057	0.017858
AML	4.16268	0.000219081
b-catenin oncogene	4.11111	0.0189718
B-cell lymphoma	4.20455	0.625772
Bladder cancer	4.07727	0.00931063
Breast cancer lung metastasis	4.02273	5.63068e-07
Cell Death	3.90101	4.14615e-19
Cisplatin	4.18182	0.284803
CNS	4.05303	3.65828e-06
Colorectal cancer-A	4.39394	0.76312
Colorectal cancer-B	4.13636	0.229053
Colorectal cancer-C	4	0.000905418
Colorectal cancer-D	4.22995	0.811684
Dasatinib (prostate and breast)	3.56364	4.78978e-14
Dasatinib (prostate)	4.02979	1.21897e-17
Docetaxel	4.05606	4.74891e-08
EGFR TKIs	3.85845	1.55909e-69
Hypoxia response	4.23636	0.760657
Intrinsic subtype	4.0377	3.3143e-33
Invasiveness	4.06435	5.54041e-11
Lung cancer	3.97861	3.29936e-15
Mitosis	4.04991	1.64642e-15
Paclitaxel	4.2017	0.302427
Pemetrexed	4.16295	0.014594
Primary solid tumors metastasis	4.03636	0.00191979
Src oncogene	4	1.23688e-09
Wound response	4.11787	4.30985e-23
Wound response (-cc)	4.13973	1.80006e-13
